# Supplementary material for: Perceived social support and psychosocial adaptation in patients with chronic skin diseases: the mediating role of self-disclosure
Source: Front Psychiatry. 2026 Feb 18;16:1731560. doi: 10.3389/fpsyt.2025.1731560 (PMC12956801; doi:10.3389/fpsyt.2025.1731560)
Supplement: Supplementary file 1 [file Table1.xlsx]

## Sheet: Sheet1
序号	1.性别	2.年龄（周岁）	3.婚姻状况	4.文化程度	5.居住地	6.居住情况	7.诊疗付费方式	8.家庭平均月收入	9.运动情况	10.目前职业状态	11.是否患有其他慢性病	12.皮肤病类型	13.皮损部位	14.皮损有无瘙痒	15.此次发病情况	16.病程（年）	领悟社会支持量表条目1	领悟社会支持量表条目2	领悟社会支持量表条目3	领悟社会支持量表条目4	领悟社会支持量表条目5	领悟社会支持量表条目6	领悟社会支持量表条目7	领悟社会支持量表条目8	领悟社会支持量表条目9	领悟社会支持量表条目10	领悟社会支持量表条目11	领悟社会支持量表条目12	家庭支持维度总分	朋友支持维度总分	其他支持维度	领悟社会支持量表总分	痛苦表露指数量表条目1	痛苦表露指数量表条目2	痛苦表露指数量表条目3	痛苦表露指数量表条目4	痛苦表露指数量表条目5	痛苦表露指数量表条目6	痛苦表露指数量表条目7	痛苦表露指数量表条目8	痛苦表露指数量表条目9	痛苦表露指数量表条目10	痛苦表露指数量表条目11	痛苦表露指数量表条目12	自我表露量表总分	心理社会适应条目3	心理社会适应条目5	心理社会适应条目18	心理社会适应条目22
1	2	33	2	1	2	1	1	3	3	1	1	3	4	1	2	1	4	4	4	4	4	4	4	4	4	4	4	4	16	16	16	48	3	1	3	1	3	3	3	1	1	1	2	3	25	0	0	0	0
2	1	38	1	4	1	1	1	3	2	1	2	2	3	2	2	3	2	4	5	5	4	4	4	5	5	4	4	4	19	17	14	50	3	2	3	1	2	3	3	2	2	2	3	2	28	2	2	0	2
3	1	56	1	1	2	2	2	3	2	2	1	2	4	1	2	4	3	3	3	3	1	1	1	3	1	1	3	1	12	4	8	24	3	1	1	1	3	1	1	3	1	1	1	1	18	1	1	0	2
4	2	71	4	1	2	1	1	3	3	2	1	1	4	1	2	1	3	3	3	2	2	2	2	3	2	2	3	1	11	7	10	28	1	2	1	1	2	1	1	1	1	1	1	1	14	1	0	0	0
5	2	22	2	1	2	2	2	3	2	2	1	1	4	1	2	1	4	2	5	5	3	3	4	5	5	3	5	5	20	17	12	49	2	3	1	2	2	3	3	1	2	2	3	3	27	2	2	0	1
6	2	19	2	5	1	2	5	3	2	2	2	3	3	1	2	1	3	3	5	5	4	5	5	5	5	5	2	2	17	17	15	49	3	2	3	2	4	4	4	2	2	2	4	4	36	1	1	1	1
7	1	22	2	3	1	2	3	3	1	2	2	1	3	2	1	1	4	4	6	5	5	5	4	4	5	4	5	4	20	18	17	55	4	4	4	4	4	3	3	3	3	3	3	3	41	3	2	2	2
8	2	48	1	5	1	1	1	3	1	2	2	1	2	1	1	1	4	4	4	4	4	4	4	4	4	4	4	4	16	16	16	48	3	3	1	2	2	3	3	3	2	3	3	3	31	3	3	2	1
9	1	35	4	2	2	1	4	2	3	1	2	3	1	1	2	4	2	2	2	2	2	2	2	2	2	2	2	7	8	13	8	29	2	2	3	2	2	2	3	2	3	3	2	2	28	2	1	2	2
10	1	72	4	1	2	2	2	1	3	2	2	2	1	1	2	4	3	2	2	2	3	2	3	4	4	2	4	4	12	13	10	35	1	2	1	1	1	2	2	1	1	1	1	1	15	1	1	1	1
11	2	48	1	2	2	2	1	3	2	2	2	1	1	1	2	1	3	3	2	3	3	3	3	4	3	3	4	4	13	13	12	38	3	2	2	2	3	2	2	2	2	2	3	3	28	3	2	2	2
12	2	48	1	5	1	2	1	3	2	2	2	3	2	2	1	1	4	4	5	4	4	5	5	5	3	3	3	3	17	16	15	48	4	3	3	3	3	3	3	3	3	3	3	3	37	3	2	3	3
13	2	50	1	5	1	2	1	3	1	2	2	3	2	1	1	1	3	3	4	4	4	4	4	4	4	4	4	4	16	16	14	46	3	4	3	3	3	3	3	3	3	3	3	3	37	3	2	3	3
14	2	43	1	3	1	2	1	3	1	2	2	1	2	2	1	1	3	3	4	3	4	3	3	3	3	3	3	3	13	12	13	38	3	3	3	3	3	3	3	3	3	3	3	3	36	3	2	2	2
15	2	50	1	1	2	2	1	2	2	2	1	2	1	1	2	4	3	3	4	4	3	3	3	3	2	3	3	3	14	11	12	37	2	2	2	2	2	2	3	2	1	2	2	2	24	0	0	1	0
16	2	62	4	1	2	2	2	1	3	2	1	2	1	1	2	4	2	2	2	3	3	3	2	2	2	2	2	2	9	9	9	27	2	2	1	1	2	2	1	2	2	2	2	3	22	0	1	0	1
17	2	47	4	1	2	2	1	3	2	2	2	1	1	2	2	1	3	3	3	3	3	3	3	3	3	3	3	3	12	12	12	36	2	3	2	3	3	2	3	3	2	3	3	3	32	1	2	2	2
18	1	47	1	5	1	2	1	3	1	2	2	3	2	2	1	1	5	5	6	6	6	6	6	6	6	6	6	6	24	24	22	70	3	3	3	3	5	3	3	2	2	2	3	3	35	3	2	1	2
19	2	48	1	5	1	2	1	3	1	2	2	3	2	2	1	1	5	5	5	5	5	5	5	5	5	5	5	5	20	20	20	60	4	2	4	2	4	4	4	2	2	2	4	4	38	2	1	2	3
20	2	20	2	2	2	2	1	3	2	2	2	1	2	2	2	2	3	3	4	3	4	3	3	3	3	3	3	3	13	12	13	38	3	3	3	3	3	3	3	3	3	3	3	3	36	2	2	2	2
21	2	45	4	1	2	1	1	1	3	2	1	2	4	1	2	3	1	2	2	2	2	2	2	2	2	2	2	2	8	8	7	23	1	1	2	2	2	1	1	1	1	2	2	2	18	1	1	1	1
22	1	48	1	5	1	2	1	3	1	2	2	3	2	2	1	1	5	5	5	5	5	4	4	4	4	4	4	4	18	16	19	53	3	3	3	3	3	3	4	3	3	5	3	3	39	3	3	3	3
23	1	45	1	5	1	2	1	3	1	2	1	3	3	1	1	1	3	6	4	3	4	3	4	4	3	4	3	4	14	14	17	45	3	2	3	2	3	3	2	3	3	3	3	3	33	2	2	3	3
24	2	41	2	1	2	1	2	1	3	2	1	2	4	1	2	3	2	2	2	2	1	1	1	2	2	1	2	2	8	6	6	20	2	1	1	2	2	1	1	2	2	2	1	1	18	0	0	0	2
25	2	43	1	2	2	2	1	2	3	2	1	2	4	1	2	3	2	2	2	2	1	1	1	3	2	2	4	3	11	7	7	25	2	1	2	1	1	1	1	1	1	2	2	2	17	1	1	1	2
26	2	61	4	1	2	1	1	1	2	2	1	3	4	1	2	3	1	1	1	2	1	1	3	2	3	1	1	3	6	10	4	20	2	1	1	1	1	1	2	1	1	1	2	2	16	1	0	0	1
27	1	40	1	5	1	2	1	3	1	2	2	3	3	2	1	1	4	4	5	5	4	4	4	4	4	4	4	2	18	14	16	48	3	2	3	2	4	4	3	3	4	3	3	4	38	3	3	2	2
28	1	54	1	1	2	2	2	3	3	2	1	2	4	1	2	3	2	3	2	2	3	2	2	2	3	3	2	3	8	10	11	29	2	1	2	2	3	2	2	2	1	2	2	2	23	1	2	0	1
29	1	40	2	1	2	2	1	2	3	2	1	3	1	1	2	2	2	3	3	3	2	2	2	3	2	2	3	2	12	8	9	29	2	1	1	1	1	1	2	2	2	2	2	2	19	1	1	1	1
30	2	40	1	3	1	2	1	3	1	2	2	1	3	1	1	1	3	3	4	3	4	3	3	3	3	3	3	3	13	12	13	38	5	1	5	1	5	5	5	1	1	1	5	5	40	0	0	0	0
31	2	48	1	3	1	2	1	3	1	2	2	1	3	2	1	1	2	2	3	3	3	3	3	3	3	1	2	5	11	14	8	33	3	3	3	3	4	3	3	3	3	3	3	3	37	3	2	2	2
32	1	45	1	3	1	2	1	3	1	2	1	1	3	1	1	1	3	3	4	3	4	3	3	3	3	3	3	3	13	12	13	38	4	3	4	3	4	4	4	3	2	2	4	4	41	2	2	2	2
33	1	42	1	5	1	2	1	3	1	2	2	3	3	2	1	1	4	4	6	4	5	4	4	4	4	4	4	4	18	16	17	51	4	3	3	3	4	3	4	3	3	4	3	3	40	3	2	2	2
34	2	36	2	2	2	1	1	3	2	1	2	2	1	1	2	3	2	2	3	3	3	3	3	2	2	3	3	3	11	11	10	32	2	2	2	1	2	2	2	2	2	2	2	2	23	1	1	1	1
35	1	25	2	1	2	1	1	2	3	1	1	3	4	1	2	3	1	1	3	3	3	3	1	2	3	2	2	2	10	9	7	26	2	1	2	1	1	2	2	1	1	2	1	2	18	1	1	1	1
36	2	39	1	3	1	2	1	3	1	2	2	1	3	2	1	1	5	4	5	5	5	4	4	3	4	4	4	4	17	16	18	51	3	3	3	3	3	3	3	3	3	3	2	3	35	3	2	2	2
37	1	50	1	3	1	2	1	3	1	2	2	3	2	1	1	2	4	3	2	4	3	3	3	3	3	3	4	3	13	12	13	38	4	2	4	2	3	4	3	3	3	3	3	3	37	1	2	2	2
38	2	47	1	3	1	2	1	3	1	2	2	1	4	1	1	1	4	4	4	4	4	3	3	4	4	4	4	4	16	14	16	46	4	3	3	3	3	4	3	3	3	3	4	3	39	2	2	2	2
39	2	40	1	4	1	2	1	3	1	2	2	3	2	1	1	1	3	3	4	4	4	3	3	4	4	4	4	4	16	14	14	44	2	4	2	4	2	3	3	3	3	3	4	2	35	2	3	2	3
40	2	60	4	1	2	1	2	2	3	2	1	2	4	2	2	3	1	1	5	5	1	1	1	7	1	1	5	1	22	4	4	30	2	1	2	2	2	2	2	1	1	1	1	1	18	1	1	1	1
41	2	45	1	3	1	2	1	3	1	2	2	3	2	2	1	1	4	4	4	4	4	2	4	4	4	4	4	4	16	14	16	46	3	3	3	3	3	4	3	3	4	3	3	3	38	3	2	2	2
42	1	56	1	1	2	2	2	1	3	2	1	2	4	1	2	4	2	2	2	2	2	1	2	2	2	1	3	4	9	9	7	25	1	2	1	1	1	2	1	1	1	1	1	1	14	1	1	0	0
43	1	75	4	1	2	1	2	1	3	2	1	3	4	1	2	4	1	1	2	2	2	1	1	2	1	1	1	1	7	4	5	16	1	1	1	1	1	1	1	1	1	1	1	1	12	0	0	0	0
44	1	30	1	5	1	1	1	3	1	1	2	1	2	2	1	1	2	2	2	2	2	2	2	2	2	2	7	7	13	13	8	34	5	4	5	4	4	5	5	4	4	4	5	5	54	3	2	2	2
45	1	68	2	1	2	2	1	3	3	2	1	1	4	2	2	2	1	2	2	2	2	1	1	1	1	1	1	1	6	4	6	16	1	1	2	1	1	1	1	1	1	1	1	1	13	0	0	0	0
46	1	63	1	4	1	2	1	3	1	2	2	3	3	2	1	1	4	4	4	5	5	5	5	4	4	5	5	5	18	19	18	55	4	2	4	3	3	4	4	2	2	3	3	4	38	2	2	1	1
47	2	69	4	1	2	1	2	1	3	2	1	3	4	1	2	4	1	1	2	2	2	2	1	1	2	2	1	1	6	6	6	18	1	2	1	1	1	2	1	1	1	1	1	1	14	0	1	1	1
48	1	50	1	5	1	2	1	3	1	2	2	3	2	2	1	1	5	4	4	4	4	4	4	3	3	3	3	3	14	14	16	44	4	4	4	4	1	4	4	5	5	5	4	4	48	2	2	2	2
49	2	70	4	1	2	2	2	1	3	2	1	3	4	1	2	3	1	1	1	2	2	1	1	1	1	1	1	1	5	4	5	14	1	2	1	1	1	1	1	1	1	1	1	1	13	1	0	0	0
50	1	66	1	3	1	2	1	3	1	2	2	1	3	2	1	1	4	4	4	5	5	4	4	5	5	4	1	1	15	14	17	46	3	3	3	4	4	3	3	3	3	3	3	3	38	3	2	2	2
51	1	70	1	1	2	2	1	2	3	2	1	2	4	1	2	4	1	1	2	2	2	1	1	1	2	1	1	1	6	5	5	16	2	2	2	3	2	3	3	3	3	3	2	3	31	0	1	1	1
52	2	70	4	1	2	2	1	1	3	2	1	3	4	1	2	3	1	1	2	1	1	1	1	2	1	1	1	1	6	4	4	14	2	2	2	3	2	2	2	2	2	2	2	2	25	0	0	1	1
53	1	51	1	5	1	2	1	3	1	2	2	3	3	2	1	1	4	4	3	2	2	2	2	2	2	2	2	2	9	8	12	29	2	4	2	4	2	2	2	4	4	4	2	2	34	2	2	2	2
54	1	36	1	2	2	2	1	3	3	1	1	3	4	2	2	4	2	3	3	3	3	3	3	3	3	3	3	3	12	12	11	35	3	3	4	3	3	4	3	4	2	4	3	4	40	2	2	1	2
55	2	68	1	1	2	2	2	1	3	2	1	3	4	1	2	3	1	1	2	2	2	2	2	2	2	2	2	2	8	8	6	22	2	2	1	2	2	2	2	2	2	2	2	2	23	1	1	0	0
56	1	27	2	5	1	2	1	3	1	1	2	3	3	1	1	1	4	3	3	3	4	3	3	4	4	4	5	5	15	15	15	45	3	2	4	2	4	3	4	2	2	2	4	4	36	3	2	2	2
57	2	70	4	1	2	2	1	1	3	2	1	2	4	1	2	3	1	1	2	2	2	1	1	2	2	2	2	2	8	6	6	20	2	2	2	3	3	3	2	2	3	2	2	2	28	1	1	1	1
58	1	57	1	5	1	2	1	3	1	2	2	1	2	1	1	1	4	4	5	5	5	5	3	5	2	5	5	5	20	15	18	53	3	2	2	4	4	4	4	2	2	2	3	3	35	2	2	2	3
59	1	65	1	2	1	2	1	3	1	2	2	1	2	1	1	1	3	3	4	4	4	4	4	4	4	4	4	4	16	16	14	46	3	3	3	3	3	3	3	3	3	3	3	3	36	2	2	2	2
60	2	50	4	1	2	1	1	2	3	2	1	1	4	1	2	3	1	1	2	1	2	2	2	2	2	2	2	2	7	8	6	21	2	3	2	2	2	2	3	2	2	2	2	2	26	1	2	0	0
61	2	69	1	1	2	2	2	2	2	2	1	2	4	1	2	1	3	3	4	3	4	3	3	3	3	1	1	1	11	10	11	32	2	2	2	2	2	2	2	2	2	2	2	3	25	1	2	2	2
62	2	31	1	3	1	2	1	3	1	1	2	1	3	1	1	1	3	3	4	4	4	3	3	5	4	4	4	4	17	14	14	45	4	3	3	3	2	3	3	2	3	3	3	3	35	2	2	2	2
63	1	18	2	2	2	2	3	2	3	2	2	3	4	1	2	1	3	2	2	2	2	2	2	2	2	2	2	4	8	10	9	27	3	2	2	3	3	2	3	3	2	3	3	3	32	1	0	2	1
64	2	62	1	1	2	2	2	2	3	2	1	3	1	1	2	4	1	1	2	2	1	1	1	1	1	2	1	1	6	4	5	15	2	2	1	2	1	1	1	2	2	2	1	1	18	1	0	0	0
65	2	49	1	5	1	2	1	3	1	2	2	1	2	2	1	1	4	4	5	5	5	4	4	4	4	4	4	4	18	16	17	51	4	3	4	4	2	3	5	2	5	5	5	3	45	3	3	3	3
66	2	40	1	3	1	2	1	3	3	2	2	1	3	2	1	1	6	6	6	6	6	6	6	6	6	6	6	6	24	24	24	72	4	4	4	4	2	4	4	4	4	4	4	4	46	1	2	2	2
67	2	60	1	3	1	2	1	2	1	2	2	2	3	1	1	3	3	3	4	3	4	3	3	3	3	3	3	3	13	12	13	38	5	1	5	1	5	5	5	1	1	1	5	5	40	0	0	0	0
68	2	68	1	2	2	2	2	1	1	2	1	2	4	1	2	5	3	3	4	3	4	3	3	3	3	3	3	3	13	12	13	38	2	4	4	4	4	4	3	3	3	3	3	3	40	2	2	1	4
69	2	81	1	3	1	1	1	2	1	2	2	1	3	1	1	1	3	3	4	4	4	3	3	3	2	2	2	2	13	10	12	35	5	3	5	4	2	3	5	3	3	4	5	3	45	2	3	0	0
70	2	24	2	3	1	1	1	3	2	2	2	1	3	1	1	1	4	4	4	4	5	5	5	5	5	5	5	5	18	20	18	56	4	2	3	3	4	2	4	3	3	4	4	4	40	3	4	2	3
71	2	30	1	5	1	1	1	3	3	1	2	3	2	1	1	2	5	4	4	4	4	4	4	4	4	4	4	4	16	16	17	49	3	3	3	3	3	3	3	3	3	3	3	3	36	4	4	3	0
72	1	61	1	3	1	2	1	3	1	2	2	1	2	2	1	1	3	3	4	4	4	3	3	3	3	3	3	6	14	15	13	42	5	2	4	5	4	4	5	5	5	4	4	1	48	3	2	2	2
73	2	18	2	3	1	2	2	3	2	2	2	2	4	1	2	1	4	3	4	3	2	4	4	7	4	7	1	1	15	13	16	44	3	3	3	3	3	3	5	3	3	3	5	1	38	3	2	3	3
74	2	30	2	5	1	1	1	3	3	1	2	3	3	1	2	1	3	3	4	4	4	3	3	3	3	3	3	3	14	12	13	39	4	3	3	2	3	2	4	3	2	3	4	3	36	3	3	1	2
75	2	38	1	3	2	2	2	1	2	1	2	1	4	1	1	1	3	3	4	3	4	3	3	3	3	3	3	3	13	12	13	38	5	1	5	1	5	5	5	1	1	1	5	5	40	2	3	2	2
76	2	83	1	1	2	2	1	2	3	2	1	2	1	1	2	1	3	3	4	3	4	3	3	3	3	3	3	3	13	12	13	38	3	3	4	4	3	3	3	3	3	3	3	3	38	2	2	2	2
77	2	24	2	1	1	1	1	3	2	1	2	2	3	1	2	3	3	3	4	3	4	3	3	3	3	3	3	3	13	12	13	38	5	5	5	5	1	5	5	5	1	5	5	5	52	0	2	2	2
78	2	27	2	5	1	2	1	4	2	1	2	1	3	2	1	1	6	6	6	6	6	6	5	6	7	7	7	6	25	24	25	74	5	4	4	2	4	4	5	4	3	4	4	4	47	3	2	1	3
79	2	68	1	3	1	2	2	3	2	2	2	2	2	1	1	2	3	3	4	3	4	3	3	3	3	3	3	3	13	12	13	38	1	5	1	5	5	1	1	5	5	5	1	1	36	3	2	2	2
80	1	46	1	2	2	2	2	2	2	2	2	3	4	1	2	3	3	3	4	3	4	3	3	3	3	3	3	3	13	12	13	38	3	3	3	2	4	3	3	3	3	3	3	3	36	2	2	1	2
81	1	35	1	5	1	2	1	4	2	1	2	3	3	1	2	3	4	4	4	4	4	4	4	4	4	2	2	2	14	14	14	42	4	2	4	2	4	4	4	2	2	2	4	4	38	1	1	1	1
82	2	29	1	5	1	2	1	4	3	1	2	1	2	1	1	5	7	7	7	7	7	7	7	7	7	7	7	7	28	28	28	84	5	4	4	4	3	3	4	4	4	5	4	4	48	3	2	2	2
83	2	29	1	5	1	2	1	4	2	1	2	3	3	1	1	1	4	4	4	4	3	3	3	3	3	3	7	7	18	16	14	48	5	2	5	2	4	5	5	1	2	2	4	4	41	3	3	2	3
84	2	25	2	5	1	2	4	4	2	1	2	2	3	1	2	3	3	4	3	4	5	4	4	4	4	3	3	3	14	15	15	44	4	2	5	2	4	5	4	2	1	2	4	4	39	1	2	1	1
85	2	42	1	5	1	2	1	4	3	1	2	3	2	2	1	1	4	4	4	4	5	5	5	4	4	5	4	4	16	18	18	52	3	3	3	3	3	3	3	3	3	3	3	3	36	3	2	2	3
86	2	38	4	5	1	2	1	4	3	1	2	3	4	1	1	1	4	4	4	4	4	4	3	3	3	3	3	3	14	13	15	42	4	4	4	4	2	4	4	4	4	4	4	4	46	2	3	2	1
87	2	50	1	3	2	2	1	4	2	1	2	1	3	2	2	3	3	3	4	3	4	3	3	3	3	3	3	3	13	12	13	38	4	2	4	2	4	4	4	2	2	2	4	4	38	1	2	2	2
88	1	50	1	5	1	2	1	4	2	2	2	3	2	2	1	2	6	6	7	7	6	7	7	6	6	6	6	6	26	26	24	76	3	3	3	3	4	3	3	3	3	3	3	3	37	3	3	4	4
89	1	24	2	4	2	1	2	2	2	2	2	3	3	1	2	3	2	1	4	4	1	4	5	5	4	5	3	4	16	17	9	42	4	5	3	4	2	1	2	3	4	2	1	4	35	2	2	1	2
90	1	40	1	3	1	1	1	4	1	1	2	1	2	2	1	1	6	6	7	7	7	7	7	7	7	6	7	6	28	27	25	80	5	2	5	2	3	5	5	2	1	1	5	5	41	3	2	2	2
91	2	59	2	1	2	1	2	1	3	1	1	3	4	1	2	4	1	1	1	2	2	1	1	1	1	1	1	1	5	4	5	14	1	1	1	1	1	1	1	1	1	1	1	1	12	0	1	0	0
92	2	42	1	5	1	2	1	4	1	2	2	3	2	2	1	1	5	5	6	6	5	5	6	6	6	5	5	5	23	22	20	65	4	4	4	4	3	4	4	4	4	3	4	4	46	4	4	3	3
93	2	30	2	1	2	1	1	3	3	1	1	1	4	1	2	5	2	2	2	2	1	1	2	2	2	2	1	1	7	6	7	20	1	1	1	1	1	1	2	1	1	1	1	1	13	2	0	0	1
94	1	59	1	1	2	2	2	1	3	2	1	2	4	1	2	4	2	2	2	2	2	2	2	2	2	3	2	1	8	7	9	24	1	2	2	1	2	1	2	1	2	2	2	2	20	0	1	0	1
95	2	50	1	3	1	2	1	4	1	2	2	1	3	2	1	1	5	5	4	5	4	4	4	4	4	4	4	4	17	16	18	51	3	3	3	3	3	4	4	3	3	3	3	3	38	2	3	2	2
96	2	74	4	1	2	1	2	2	1	2	1	3	4	1	2	4	1	2	2	2	1	1	1	1	1	1	1	1	6	4	5	15	1	1	2	2	1	1	1	1	1	1	1	1	14	0	1	1	1
97	1	50	1	3	1	1	1	4	1	2	2	1	3	2	1	1	4	4	5	5	4	4	4	4	4	4	4	4	18	16	16	50	3	3	3	3	3	3	3	4	3	3	3	3	37	3	2	2	2
98	2	49	4	1	2	1	1	3	3	2	1	3	4	1	2	3	1	1	4	4	2	2	1	1	1	1	1	1	10	5	5	20	2	1	2	2	1	1	2	2	2	1	1	2	19	0	1	1	1
99	1	46	1	1	2	2	1	3	2	2	1	3	4	2	2	2	2	1	3	3	3	2	2	2	2	1	1	1	9	7	7	23	2	2	1	1	1	2	2	2	2	2	2	2	21	2	0	1	1
100	2	50	1	1	2	2	1	2	3	2	1	3	4	1	2	4	1	2	2	2	1	1	1	1	2	1	1	1	6	5	5	16	2	2	2	2	1	2	2	2	2	2	2	2	23	1	1	0	1
101	2	55	1	5	1	2	1	3	2	2	1	3	2	2	1	1	4	4	4	4	4	4	4	4	4	4	4	4	16	16	16	48	4	4	4	4	4	4	3	3	2	3	3	3	41	2	2	1	1
102	1	54	3	5	1	1	1	4	1	2	2	3	2	1	1	1	4	4	4	4	4	4	4	4	4	4	4	4	16	16	16	48	3	3	3	3	3	3	3	3	3	3	3	3	36	2	2	3	3
103	1	52	1	5	1	2	1	4	2	2	2	1	3	2	2	1	4	4	5	5	4	3	3	3	3	4	4	7	17	16	16	49	5	5	5	1	3	5	3	3	1	3	5	5	44	0	0	2	3
104	2	49	1	3	1	2	1	4	3	2	2	1	1	2	1	1	3	3	3	4	4	3	3	2	3	4	3	3	12	12	14	38	3	3	3	3	3	3	3	3	3	3	3	3	36	2	2	2	2
105	2	51	1	1	2	2	1	3	2	2	2	1	3	2	2	1	1	1	1	1	1	1	1	1	1	1	1	1	4	4	4	12	1	5	1	5	1	1	1	5	5	5	1	1	32	2	2	2	2
106	1	38	1	3	1	1	1	4	2	1	1	1	3	1	1	3	5	5	5	5	5	4	4	4	4	4	4	3	18	15	19	52	4	3	3	3	3	4	4	4	3	3	3	3	40	3	2	2	2
107	2	46	1	4	1	2	1	4	1	2	2	1	2	1	1	3	3	3	3	3	3	3	3	3	3	3	3	3	12	12	12	36	3	3	3	3	3	3	3	3	3	3	3	3	36	2	2	2	2
108	2	45	1	3	1	2	1	3	2	2	1	1	3	2	2	1	3	3	4	3	4	3	3	3	3	3	3	3	13	12	13	38	4	3	4	2	3	3	4	3	3	3	4	3	39	2	2	2	2
109	1	48	1	5	1	2	1	4	2	2	2	3	2	1	1	1	4	4	5	5	5	4	4	4	4	4	4	4	18	16	17	51	5	5	5	5	3	5	5	5	5	5	5	5	58	3	3	2	3
110	2	45	1	5	1	2	1	4	1	2	2	3	4	1	1	1	5	5	5	5	5	4	4	4	4	5	4	5	18	17	20	55	5	1	5	1	3	3	3	3	3	3	3	3	36	2	2	1	2
111	1	85	4	3	1	2	1	3	1	2	2	1	2	1	1	1	4	4	5	5	5	4	4	4	4	4	4	4	18	16	17	51	5	4	4	3	4	4	5	5	5	5	5	3	52	3	2	2	2
112	2	45	1	5	1	2	1	2	2	2	2	3	3	1	1	1	4	4	5	5	4	4	4	4	4	4	4	4	18	16	16	50	5	1	5	1	5	5	5	1	1	1	5	5	40	3	3	1	1
113	1	38	1	5	1	2	1	4	2	1	2	3	2	1	1	1	4	4	5	5	5	4	4	4	4	4	4	4	18	16	17	51	5	4	4	4	2	4	5	4	4	4	5	4	49	3	3	2	3
114	1	70	1	5	1	2	1	4	1	2	2	1	2	1	1	1	4	4	5	5	5	4	4	4	4	4	4	4	18	16	17	51	4	2	4	2	4	4	3	4	4	4	4	4	43	3	3	3	3
115	2	68	1	3	2	2	1	2	1	2	2	1	3	1	1	1	4	4	5	5	4	4	4	4	4	4	4	4	18	16	16	50	5	1	5	1	5	5	5	1	1	1	5	5	40	0	0	0	0
116	2	40	1	2	2	2	1	4	2	2	2	2	3	2	2	1	5	5	5	5	5	4	4	4	4	4	4	3	18	15	19	52	5	3	5	3	3	5	5	3	3	3	5	5	48	0	0	2	0
117	1	40	1	3	1	2	2	3	2	2	2	2	2	2	1	3	3	3	4	3	4	3	3	3	3	3	3	3	13	12	13	38	3	4	2	4	3	3	3	3	3	4	3	3	38	3	2	2	2
118	2	38	3	3	1	2	1	1	3	1	2	1	3	1	1	2	4	1	1	2	1	1	1	1	1	1	1	1	5	4	7	16	1	5	1	5	1	1	1	5	5	5	1	1	32	3	3	1	0
119	1	38	1	3	1	2	1	4	2	1	2	1	2	2	1	1	4	4	5	4	4	4	4	4	4	4	1	1	14	13	16	43	3	1	3	1	5	2	2	1	1	1	2	2	24	3	2	2	2
120	2	50	1	4	1	2	1	3	1	2	2	3	1	2	2	3	5	5	5	5	5	4	4	4	4	5	4	5	18	17	20	55	4	2	4	2	4	4	4	2	2	2	4	4	38	1	1	1	1
121	2	73	1	2	1	2	1	3	2	2	2	1	4	1	1	1	5	5	5	5	5	4	4	4	4	4	4	3	18	15	19	52	5	3	5	3	3	3	5	5	3	3	3	3	44	2	2	2	2
122	2	30	2	5	1	1	1	4	1	1	1	2	3	1	2	4	3	3	3	3	3	3	3	2	2	2	2	2	10	10	11	31	3	3	3	3	3	3	3	3	3	3	3	3	36	2	2	2	2
123	2	80	1	2	1	2	1	2	3	2	1	1	2	1	1	1	4	4	4	4	4	4	4	4	4	4	4	4	16	16	16	48	4	2	4	4	2	4	4	4	2	2	4	4	40	1	2	1	1
124	1	37	1	5	1	2	1	4	3	1	2	2	3	1	2	5	5	5	5	5	5	4	4	4	4	4	4	3	18	15	19	52	3	2	2	4	4	3	2	2	2	3	3	3	33	3	1	3	3
125	2	55	1	4	1	2	1	1	1	2	2	1	3	1	1	2	4	4	5	5	5	4	4	4	4	4	4	4	18	16	17	51	5	1	5	1	5	5	5	1	1	1	5	5	40	0	0	0	0
126	1	34	1	5	1	2	2	3	2	1	2	2	2	1	1	5	4	4	5	5	5	4	4	4	4	4	4	4	18	16	17	51	4	3	3	3	2	3	3	5	3	5	3	3	40	4	4	2	4
127	1	79	1	5	1	2	1	3	1	2	2	1	3	2	1	1	5	5	5	5	5	4	4	4	4	5	4	5	18	17	20	55	5	3	4	2	2	4	5	4	4	4	2	2	41	3	1	0	3
128	2	40	1	5	1	2	1	4	2	2	2	3	1	1	2	2	5	5	5	5	5	4	4	4	4	2	2	2	16	14	17	47	3	3	3	3	3	3	3	4	3	3	3	3	37	3	2	2	3
129	2	82	4	1	2	2	1	2	3	2	2	1	2	1	2	2	3	3	3	3	3	3	3	3	3	3	3	3	12	12	12	36	3	3	3	3	3	3	3	3	3	3	3	3	36	2	1	2	2
130	1	25	2	3	1	2	1	4	2	1	2	1	2	2	1	1	4	4	4	4	4	4	4	4	4	4	4	4	16	16	16	48	3	3	3	3	3	3	3	3	3	3	3	3	36	3	2	2	2
131	2	79	1	4	1	2	1	4	2	2	2	1	2	2	1	1	3	3	3	3	3	3	3	3	3	3	3	3	12	12	12	36	3	3	3	3	3	3	3	3	3	3	3	3	36	2	2	2	2
132	1	58	1	5	1	2	1	4	3	2	2	1	2	2	1	1	5	5	5	5	5	4	4	4	4	5	4	5	18	17	20	55	3	2	3	3	4	3	4	2	1	3	4	3	35	4	4	2	3
133	1	48	1	1	2	2	1	4	3	2	1	2	4	1	2	3	1	1	5	5	1	1	1	7	1	1	5	1	22	4	4	30	1	3	1	5	5	1	1	1	5	2	1	5	31	0	1	1	0
134	2	36	1	5	1	2	4	4	2	1	2	1	2	2	1	1	5	5	5	5	5	4	4	4	4	5	4	5	18	17	20	55	3	3	3	3	3	4	4	3	3	3	3	3	38	3	3	2	2
135	1	53	1	4	1	2	1	3	1	2	2	1	2	1	1	1	5	5	5	5	5	4	4	4	4	4	4	3	18	15	19	52	5	2	3	3	1	4	5	2	3	4	4	5	41	4	4	3	4
136	2	77	4	5	1	1	1	3	3	2	1	3	4	1	1	1	5	5	5	5	5	4	4	4	4	4	4	3	18	15	19	52	3	2	3	3	3	4	3	4	2	3	4	3	37	3	3	2	2
137	2	53	1	2	1	2	1	2	2	2	2	1	1	1	1	1	5	5	5	5	5	4	4	4	4	4	4	3	18	15	19	52	4	2	4	3	2	2	2	5	5	3	3	3	38	2	2	2	3
138	1	70	1	5	1	2	1	4	1	2	2	1	2	1	1	1	5	5	5	5	5	4	4	4	4	2	2	2	16	14	17	47	4	3	3	2	3	3	4	3	3	3	3	3	37	0	3	0	2
139	2	57	1	5	1	2	1	4	3	2	1	1	1	1	2	4	4	4	4	4	4	4	4	4	4	4	4	4	16	16	16	48	3	2	3	3	4	3	3	3	3	3	3	3	36	0	2	2	3
140	2	21	2	1	2	2	2	2	2	2	2	2	3	1	2	3	1	2	2	2	2	2	2	2	2	2	2	2	8	8	7	23	2	4	2	4	2	2	2	4	4	4	2	2	34	2	2	2	2
141	1	24	2	5	1	2	1	2	2	2	2	1	3	1	1	1	4	4	5	5	5	4	4	4	4	4	4	4	18	16	17	51	5	1	5	1	5	5	5	1	1	1	5	5	40	0	0	0	0
142	1	28	1	5	1	2	1	4	1	1	2	3	3	1	1	1	5	5	5	5	5	4	4	4	4	5	4	5	18	17	20	55	4	2	4	2	4	4	4	2	2	2	4	4	38	1	1	1	1
143	2	38	3	5	1	2	1	1	3	1	2	1	3	1	2	2	1	1	4	4	4	1	1	4	1	1	4	4	16	7	7	30	3	4	1	5	4	1	1	3	3	3	3	2	33	3	2	3	3
144	2	78	1	4	1	2	1	4	3	2	1	3	4	1	1	1	5	5	5	5	5	4	4	4	4	5	4	5	18	17	20	55	5	2	4	2	5	5	4	2	1	3	4	4	41	1	0	1	1
145	2	69	3	3	1	2	2	1	2	2	2	1	3	1	1	1	4	4	5	5	5	4	4	4	4	4	4	4	18	16	17	51	5	1	5	1	5	5	5	1	1	1	5	5	40	0	0	0	0
146	1	38	1	3	1	2	2	4	2	1	2	1	2	2	1	1	7	4	7	7	7	7	7	7	7	7	7	6	28	27	25	80	4	2	2	1	4	4	4	3	2	2	4	1	33	3	2	2	2
147	2	42	1	5	1	2	1	4	2	2	2	1	1	2	1	1	5	5	5	5	5	4	4	4	4	4	4	3	18	15	19	52	1	1	1	1	5	1	1	1	1	3	1	1	18	3	3	2	3
148	2	57	1	3	1	2	1	4	2	2	1	1	3	2	1	1	3	3	4	3	4	3	3	3	3	3	3	3	13	12	13	38	4	4	4	4	1	4	4	5	4	5	5	5	49	3	2	1	2
149	2	67	1	5	1	2	1	2	2	2	1	2	4	1	1	1	5	5	5	5	5	4	4	4	4	4	4	3	18	15	19	52	4	2	4	2	4	4	4	2	2	2	4	4	38	3	1	1	1
150	2	83	4	2	2	2	5	2	2	2	2	2	4	1	2	2	2	3	3	4	3	3	3	3	4	4	3	3	13	13	12	38	4	3	3	3	3	4	4	3	3	3	3	4	40	2	1	2	2
151	2	55	1	2	2	2	2	1	2	2	2	1	4	1	1	1	4	4	4	4	4	4	5	4	4	4	4	4	16	17	16	49	4	3	3	3	4	1	3	3	3	3	3	1	34	3	2	2	3
152	1	50	1	4	1	2	1	2	3	2	2	3	3	2	1	1	5	5	5	5	5	4	4	4	4	4	4	3	18	15	19	52	3	2	3	3	5	2	3	4	1	1	3	5	35	3	1	3	3
153	2	77	1	3	1	2	1	4	1	2	2	1	1	2	1	1	4	4	5	5	3	3	3	5	4	3	5	2	20	12	14	46	4	2	3	4	4	4	4	4	4	3	3	4	43	2	2	1	1
154	2	70	1	1	2	2	2	1	1	2	2	3	4	1	1	1	4	4	5	5	4	4	4	4	4	4	4	4	18	16	16	50	5	2	5	1	5	5	5	1	1	1	5	5	41	1	1	0	1
155	2	36	1	3	1	2	2	2	2	1	2	3	3	1	2	1	5	5	5	5	5	4	4	4	4	2	2	2	16	14	17	47	4	3	3	3	2	4	4	4	3	2	3	3	38	2	2	2	2
156	2	47	1	2	2	2	2	1	2	1	2	3	2	2	2	1	1	1	1	1	1	1	1	1	1	1	1	1	4	4	4	12	4	2	4	2	4	4	4	2	2	2	4	4	38	1	1	1	1
157	1	82	1	3	1	1	1	3	1	2	2	1	2	1	1	1	4	3	3	3	3	3	3	3	3	3	1	1	10	10	13	33	4	2	3	3	4	4	5	1	3	3	5	3	40	3	2	2	2
158	2	64	1	3	1	1	1	3	1	2	2	1	3	2	1	1	3	3	4	3	4	3	3	3	3	3	3	3	13	12	13	38	5	1	5	1	5	5	5	1	1	1	5	5	40	0	0	0	0
159	1	77	1	4	1	2	1	2	3	2	1	3	3	1	2	3	5	5	5	5	5	4	4	4	4	2	2	2	16	14	17	47	3	2	3	3	3	4	4	2	2	2	3	3	34	3	2	2	3
160	2	42	1	1	2	1	2	2	1	2	1	2	4	1	2	5	5	5	5	5	5	4	4	4	4	4	4	3	18	15	19	52	5	1	5	1	5	5	5	1	1	1	5	5	40	4	2	2	2
161	2	18	2	1	2	2	1	2	2	2	2	1	1	1	2	3	4	4	3	3	3	3	3	3	3	3	3	3	12	12	14	38	4	2	4	2	3	4	4	3	2	4	4	3	39	3	1	1	2
162	2	44	1	5	1	1	1	4	2	2	1	1	1	2	1	1	5	5	5	5	5	4	4	4	4	4	4	3	18	15	19	52	4	4	4	4	2	4	4	4	4	4	4	4	46	3	0	2	3
163	1	58	1	4	1	2	1	2	2	2	2	3	3	2	2	3	5	5	5	5	5	4	4	4	4	4	4	3	18	15	19	52	5	4	4	3	4	2	4	4	3	5	2	2	42	3	1	2	3
164	2	37	1	1	2	1	2	2	3	1	1	1	4	1	2	1	1	1	2	2	2	2	2	2	2	2	1	1	7	7	6	20	2	3	3	4	2	3	3	3	2	2	2	3	32	0	1	1	3
165	2	57	1	1	2	1	2	3	2	2	2	2	4	1	2	3	2	2	3	3	2	2	2	3	2	3	3	3	12	9	9	30	3	2	4	2	3	4	4	4	2	2	3	3	36	2	2	2	2
166	2	25	2	2	2	2	2	3	2	1	2	2	3	2	2	1	3	3	4	3	4	3	3	3	3	3	3	3	13	12	13	38	4	3	3	3	3	3	4	3	3	3	4	3	39	1	1	1	1
167	2	56	1	3	1	1	1	3	1	2	2	1	4	1	1	1	5	5	5	5	5	4	4	4	4	4	4	3	18	15	19	52	4	2	3	2	4	3	4	2	2	2	4	4	36	2	2	2	3
168	1	42	1	5	1	2	1	3	3	2	2	2	3	2	2	2	4	4	5	5	5	4	4	4	4	4	4	4	18	16	17	51	5	5	4	4	1	5	5	5	4	4	5	5	52	3	3	3	3
169	2	19	2	5	1	2	5	4	2	2	2	1	4	2	1	1	3	3	3	3	3	3	3	3	3	2	2	3	11	12	11	34	3	3	3	3	3	3	3	3	3	3	3	3	36	2	2	2	2
170	2	20	2	5	1	2	5	4	2	2	2	1	3	2	1	2	3	3	3	3	3	3	3	3	3	3	3	3	12	12	12	36	3	3	3	3	3	3	3	3	3	3	3	3	36	2	2	2	2
171	2	33	2	5	1	2	1	4	3	1	2	1	2	1	1	1	3	3	4	4	3	3	3	3	3	3	3	3	14	12	12	38	4	3	3	3	3	3	3	3	3	3	3	3	37	2	2	2	2
172	2	25	1	5	1	2	1	4	3	1	2	1	3	1	1	1	4	4	5	5	5	4	4	4	4	4	4	4	18	16	17	51	5	1	5	1	5	5	5	1	1	1	5	5	40	0	0	0	0
173	2	35	1	2	2	2	3	3	2	1	2	2	1	2	1	1	3	3	4	3	4	3	3	3	3	3	3	3	13	12	13	38	3	3	3	3	3	3	3	3	3	3	3	3	36	2	2	2	2
174	1	23	2	5	1	2	1	3	3	2	2	3	2	1	1	4	5	5	5	5	5	4	4	4	4	3	3	3	17	15	18	50	4	3	3	3	3	3	3	3	3	3	3	3	37	3	3	3	0
175	1	18	2	3	1	2	1	4	1	2	2	2	2	2	1	1	4	4	4	4	4	4	4	4	4	4	4	4	16	16	16	48	3	3	3	3	3	3	3	3	3	3	3	3	36	3	2	2	2
176	1	24	2	5	1	1	1	4	2	2	2	2	2	2	1	1	4	4	4	4	4	4	4	5	5	4	5	5	18	18	16	52	3	3	4	3	4	2	3	3	4	4	3	3	39	0	0	0	0
177	2	51	1	3	1	2	1	4	3	2	2	1	2	1	2	1	3	3	4	3	4	3	3	3	3	3	3	3	13	12	13	38	3	3	3	3	3	3	3	3	3	3	3	3	36	2	2	2	2
178	1	18	2	5	1	2	2	3	2	2	2	3	2	2	1	1	4	4	5	5	5	4	4	4	4	4	4	4	18	16	17	51	5	4	5	4	1	5	5	5	5	5	5	5	54	2	2	2	2
179	2	25	2	5	1	2	3	4	2	1	2	1	1	2	1	1	3	4	3	3	4	4	4	4	3	3	3	3	13	14	14	41	3	3	3	3	3	3	3	3	3	3	3	3	36	2	2	2	2
180	2	29	2	5	1	2	1	4	2	1	2	1	2	1	1	1	4	4	5	5	5	4	4	4	4	4	4	4	18	16	17	51	5	1	5	1	5	5	5	1	1	1	5	5	40	0	0	0	0
181	1	33	1	5	1	2	1	3	1	1	2	1	2	2	1	1	5	5	5	5	5	4	4	4	4	5	4	5	18	17	20	55	4	4	4	4	2	4	4	5	4	4	4	4	47	3	2	2	2
182	2	28	1	5	1	2	1	3	2	1	2	1	3	1	2	2	4	4	5	5	5	4	4	4	4	4	4	4	18	16	17	51	5	1	5	1	5	5	5	1	1	1	5	5	40	0	0	0	0
183	2	26	2	5	1	1	1	4	3	1	2	3	3	1	2	2	6	6	6	6	6	6	6	6	6	6	6	6	24	24	24	72	4	2	4	2	4	4	4	2	2	2	4	4	38	1	1	2	3
184	2	25	2	3	1	1	1	4	3	1	2	2	1	1	1	1	5	5	5	5	5	4	4	4	4	4	4	3	18	15	19	52	4	3	3	4	4	3	5	2	2	1	3	2	36	2	2	2	3
185	2	25	2	5	1	2	1	3	2	1	1	1	4	1	2	5	4	4	3	3	3	3	3	3	3	3	3	3	12	12	14	38	3	2	2	2	2	3	3	3	2	4	2	2	30	3	3	2	3
186	1	48	1	3	1	2	1	4	2	2	2	1	2	1	2	2	4	4	7	7	3	3	7	7	3	3	7	4	28	17	14	59	4	4	3	3	3	4	4	3	4	4	2	2	40	2	2	2	2
187	2	70	1	3	1	2	1	3	1	2	1	1	2	1	1	1	5	5	5	5	5	4	4	4	4	5	4	5	18	17	20	55	4	2	4	3	4	4	5	2	2	1	5	5	41	1	0	0	1
188	2	48	1	3	1	2	1	4	2	2	2	1	3	2	1	1	4	4	5	5	5	4	4	4	4	4	4	4	18	16	17	51	5	1	5	1	5	5	5	1	1	1	5	5	40	0	0	0	0
189	1	45	1	3	1	2	1	4	2	2	2	1	2	1	1	1	3	3	4	3	4	3	3	3	3	3	3	3	13	12	13	38	5	3	5	3	1	5	5	5	5	5	5	5	52	3	2	2	2
190	1	53	3	3	1	1	1	4	3	2	2	1	2	2	1	1	4	4	4	4	2	2	2	2	2	2	2	2	12	8	12	32	2	4	2	2	5	1	1	1	2	2	2	2	26	3	2	2	2
191	2	38	1	5	1	2	1	4	2	1	2	3	3	2	1	1	5	5	5	5	5	4	4	4	4	4	4	3	18	15	19	52	5	3	3	1	3	3	5	5	3	3	5	3	42	3	2	2	3
192	2	50	1	5	1	2	1	4	2	2	2	3	2	1	1	1	4	4	5	5	4	4	4	4	4	4	4	4	18	16	16	50	5	2	4	3	3	3	3	3	3	3	3	3	38	1	1	1	1
193	2	52	1	3	1	2	1	4	2	2	2	1	3	2	1	1	5	5	5	5	5	4	4	4	4	5	4	5	18	17	20	55	3	2	4	2	3	3	5	3	4	5	5	3	42	3	2	2	2
194	2	32	2	5	1	1	1	4	1	1	2	1	3	1	2	1	4	3	4	4	2	2	2	4	4	4	4	2	16	10	13	39	4	2	4	2	3	3	3	4	4	2	4	4	39	2	2	3	3
195	2	38	1	5	1	1	1	4	3	1	1	3	4	1	1	2	4	4	4	4	4	4	4	4	4	4	4	4	16	16	16	48	3	3	3	3	3	3	3	3	3	3	3	3	36	2	2	1	1
196	2	33	1	2	2	1	1	4	2	1	2	2	2	1	2	2	4	3	2	2	2	3	3	4	4	4	3	3	11	13	13	37	3	3	4	2	3	3	4	2	3	4	3	3	37	2	2	2	1
197	1	53	1	5	1	2	1	4	1	2	2	1	3	2	1	1	4	4	5	5	5	4	4	4	4	4	1	1	15	13	17	45	5	1	5	1	5	5	5	1	1	1	5	5	40	0	0	0	0
198	2	48	1	3	1	1	1	4	1	2	2	1	2	1	2	2	3	5	4	3	5	5	5	4	5	4	5	5	16	20	17	53	4	1	4	2	4	4	3	4	4	2	4	4	40	2	1	1	1
199	1	25	1	5	1	2	1	4	1	1	2	1	2	1	1	1	4	4	5	5	5	4	4	4	4	4	4	4	18	16	17	51	5	1	5	1	5	5	5	1	1	1	5	5	40	0	0	0	0
200	2	18	2	2	2	2	4	2	2	1	2	2	3	2	2	2	3	3	4	3	4	3	3	3	3	3	3	3	13	12	13	38	4	2	3	2	4	3	4	2	3	2	4	4	37	2	1	1	0
201	2	20	2	5	1	2	1	4	3	2	2	1	1	1	2	3	3	3	3	3	3	3	3	3	3	3	3	3	12	12	12	36	3	3	3	3	3	3	3	3	3	3	3	3	36	2	2	2	2
202	1	49	1	3	1	2	1	3	2	1	2	1	2	1	1	2	6	6	6	6	4	4	4	6	4	4	5	4	23	16	20	59	3	3	3	2	3	3	3	3	3	3	3	3	35	3	2	2	2
203	1	70	4	5	1	1	1	3	1	2	2	2	2	2	1	1	4	4	4	4	4	4	4	4	4	4	4	4	16	16	16	48	4	3	4	3	2	4	4	4	3	4	4	3	42	3	3	3	3
204	2	55	1	2	2	2	1	4	1	2	1	3	4	1	2	3	3	4	5	5	5	5	5	5	3	3	5	4	20	17	15	52	3	5	3	3	3	3	4	3	3	3	3	3	39	2	2	2	2
205	1	76	4	5	1	1	1	3	2	2	2	3	2	1	1	4	5	5	5	5	5	4	4	4	4	5	4	5	18	17	20	55	4	1	4	2	4	3	3	3	2	3	3	2	34	1	4	4	4
206	2	53	1	4	1	2	1	4	1	1	1	2	3	1	2	5	3	3	5	5	5	4	4	4	4	5	2	1	16	13	16	45	4	2	4	2	4	4	4	2	2	2	4	4	38	1	1	1	1
207	1	47	1	5	1	2	1	4	2	1	2	1	2	1	1	1	4	4	5	5	5	4	4	4	4	4	4	4	18	16	17	51	5	5	5	5	1	5	5	5	5	5	5	5	56	2	2	2	2
208	2	68	1	3	1	2	1	2	2	2	1	1	1	1	1	1	3	3	6	6	4	5	4	6	5	5	4	4	22	18	15	55	3	3	3	3	3	3	3	3	3	3	3	3	36	2	2	2	0
209	1	78	1	3	1	2	1	4	1	2	2	1	3	2	1	1	5	5	5	5	5	4	4	4	4	5	4	5	18	17	20	55	4	3	4	3	2	3	4	4	4	4	4	4	43	3	2	2	2
210	1	28	2	3	1	2	1	4	3	1	2	2	3	1	1	1	4	4	5	5	5	4	4	4	4	4	4	4	18	16	17	51	1	2	1	1	5	2	3	2	1	1	2	2	23	3	2	2	2
211	2	50	1	4	1	2	1	4	3	1	2	2	2	2	1	3	4	3	5	6	5	5	4	5	3	5	5	5	21	17	17	55	3	3	3	2	3	4	4	2	3	3	4	3	37	4	3	3	2
212	1	45	1	5	1	1	1	4	3	2	2	2	2	2	1	1	5	5	5	5	5	4	4	4	4	4	4	3	18	15	19	52	3	2	2	2	4	2	3	2	2	2	3	2	29	2	2	3	3
213	1	52	1	4	1	2	1	2	2	2	2	3	2	1	1	1	5	5	5	5	5	4	4	4	4	4	4	3	18	15	19	52	3	4	3	3	3	3	4	3	2	2	3	2	35	3	3	3	3
214	1	65	1	5	1	2	1	4	1	2	2	1	2	2	1	1	5	5	5	5	5	4	4	4	4	4	4	3	18	15	19	52	3	3	4	2	3	3	3	3	3	4	3	2	36	3	3	3	3
215	1	90	1	4	1	2	5	4	2	2	2	2	2	1	2	2	4	4	5	5	5	4	4	4	4	4	2	2	16	14	17	47	4	2	4	2	4	4	4	2	2	2	4	4	38	1	1	3	3
216	2	48	1	2	2	2	1	3	2	2	2	1	1	1	2	1	3	3	2	3	3	3	3	4	3	3	4	4	13	13	12	38	3	2	2	2	3	2	2	2	2	2	3	3	28	3	2	2	2
217	2	48	1	5	1	2	1	3	2	2	2	3	2	2	1	1	4	4	5	4	4	5	5	5	3	3	3	3	17	16	15	48	4	3	3	3	3	3	3	3	3	3	3	3	37	3	2	3	3
218	2	50	1	5	1	2	1	3	1	2	2	3	2	1	1	1	3	3	4	4	4	4	4	4	4	4	4	4	16	16	14	46	3	4	3	3	3	3	3	3	3	3	3	3	37	3	2	3	3
219	2	43	1	3	1	2	1	3	1	2	2	1	2	2	1	1	3	3	4	3	4	3	3	3	3	3	3	3	13	12	13	38	3	3	3	3	3	3	3	3	3	3	3	3	36	3	2	2	2
220	2	50	1	1	2	2	1	2	2	2	1	2	1	1	2	4	3	3	4	4	3	3	3	3	2	3	3	3	14	11	12	37	2	2	2	2	2	2	3	2	1	2	2	2	24	0	0	1	0
221	2	62	4	1	2	2	2	1	3	2	1	2	1	1	2	4	2	2	2	3	3	3	2	2	2	2	2	2	9	9	9	27	2	2	1	1	2	2	1	2	2	2	2	3	22	0	1	0	1
222	2	47	4	1	2	2	1	3	2	2	2	1	1	2	2	1	3	3	3	3	3	3	3	3	3	3	3	3	12	12	12	36	2	3	2	3	3	2	3	3	2	3	3	3	32	1	2	2	2
223	1	47	1	5	1	2	1	3	1	2	2	3	2	2	1	1	5	5	6	6	6	6	6	6	6	6	6	6	24	24	22	70	3	3	3	3	5	3	3	2	2	2	3	3	35	3	2	1	2
224	2	60	4	1	2	1	2	2	3	2	1	2	4	2	2	3	1	1	5	5	1	1	1	7	1	1	5	1	22	4	4	30	2	1	2	2	2	2	2	1	1	1	1	1	18	1	1	1	1
225	2	45	1	3	1	2	1	3	1	2	2	3	2	2	1	1	4	4	4	4	4	2	4	4	4	4	4	4	16	14	16	46	3	3	3	3	3	4	3	3	4	3	3	3	38	3	2	2	2
226	1	56	1	1	2	2	2	1	3	2	1	2	4	1	2	4	2	2	2	2	2	1	2	2	2	1	3	4	9	9	7	25	1	2	1	1	1	2	1	1	1	1	1	1	14	1	1	0	0
227	1	75	4	1	2	1	2	1	3	2	1	3	4	1	2	4	1	1	2	2	2	1	1	2	1	1	1	1	7	4	5	16	1	1	1	1	1	1	1	1	1	1	1	1	12	0	0	0	0
228	1	30	1	5	1	1	1	3	1	1	2	1	2	2	1	1	2	2	2	2	2	2	2	2	2	2	7	7	13	13	8	34	5	4	5	4	4	5	5	4	4	4	5	5	54	3	2	2	2
229	1	68	2	1	2	2	1	3	3	2	1	1	4	2	2	2	1	2	2	2	2	1	1	1	1	1	1	1	6	4	6	16	1	1	2	1	1	1	1	1	1	1	1	1	13	0	0	0	0
230	1	63	1	4	1	2	1	3	1	2	2	3	3	2	1	1	4	4	4	5	5	5	5	4	4	5	5	5	18	19	18	55	4	2	4	3	3	4	4	2	2	3	3	4	38	2	2	1	1
231	2	69	4	1	2	1	2	1	3	2	1	3	4	1	2	4	1	1	2	2	2	2	1	1	2	2	1	1	6	6	6	18	1	2	1	1	1	2	1	1	1	1	1	1	14	0	1	1	1
232	1	50	1	5	1	2	1	3	1	2	2	3	2	2	1	1	5	4	4	4	4	4	4	3	3	3	3	3	14	14	16	44	4	4	4	4	1	4	4	5	5	5	4	4	48	2	2	2	2
233	2	70	4	1	2	2	2	1	3	2	1	3	4	1	2	3	1	1	1	2	2	1	1	1	1	1	1	1	5	4	5	14	1	2	1	1	1	1	1	1	1	1	1	1	13	1	0	0	0
234	1	66	1	3	1	2	1	3	1	2	2	1	3	2	1	1	4	4	4	5	5	4	4	5	5	4	1	1	15	14	17	46	3	3	3	4	4	3	3	3	3	3	3	3	38	3	2	2	2
235	1	70	1	1	2	2	1	2	3	2	1	2	4	1	2	4	1	1	2	2	2	1	1	1	2	1	1	1	6	5	5	16	2	2	2	3	2	3	3	3	3	3	2	3	31	0	1	1	1
236	2	70	4	1	2	2	1	1	3	2	1	3	4	1	2	3	1	1	2	1	1	1	1	2	1	1	1	1	6	4	4	14	2	2	2	3	2	2	2	2	2	2	2	2	25	0	0	1	1
237	1	51	1	5	1	2	1	3	1	2	2	3	3	2	1	1	4	4	3	2	2	2	2	2	2	2	2	2	9	8	12	29	2	4	2	4	2	2	2	4	4	4	2	2	34	2	2	2	2
238	1	36	1	2	2	2	1	3	3	1	1	3	4	2	2	4	2	3	3	3	3	3	3	3	3	3	3	3	12	12	11	35	3	3	4	3	3	4	3	4	2	4	3	4	40	2	2	1	2
239	2	68	1	1	2	2	2	1	3	2	1	3	4	1	2	3	1	1	2	2	2	2	2	2	2	2	2	2	8	8	6	22	2	2	1	2	2	2	2	2	2	2	2	2	23	1	1	0	0
240	1	27	2	5	1	2	1	3	1	1	2	3	3	1	1	1	4	3	3	3	4	3	3	4	4	4	5	5	15	15	15	45	3	2	4	2	4	3	4	2	2	2	4	4	36	3	2	2	2
241	1	18	2	2	2	2	3	2	3	2	2	3	4	1	2	1	3	2	2	2	2	2	2	2	2	2	2	4	8	10	9	27	3	2	2	3	3	2	3	3	2	3	3	3	32	1	0	2	1
242	2	62	1	1	2	2	2	2	3	2	1	3	1	1	2	4	1	1	2	2	1	1	1	1	1	2	1	1	6	4	5	15	2	2	1	2	1	1	1	2	2	2	1	1	18	1	0	0	0
243	2	49	1	5	1	2	1	3	1	2	2	1	2	2	1	1	4	4	5	5	5	4	4	4	4	4	4	4	18	16	17	51	4	3	4	4	2	3	5	2	5	5	5	3	45	3	3	3	3
244	2	40	1	3	1	2	1	3	3	2	2	1	3	2	1	1	6	6	6	6	6	6	6	6	6	6	6	6	24	24	24	72	4	4	4	4	2	4	4	4	4	4	4	4	46	1	2	2	2
245	2	60	1	3	1	2	1	2	1	2	2	2	3	1	1	3	3	3	4	3	4	3	3	3	3	3	3	3	13	12	13	38	5	1	5	1	5	5	5	1	1	1	5	5	40	0	0	0	0
246	2	68	1	2	2	2	2	1	1	2	1	2	4	1	2	5	3	3	4	3	4	3	3	3	3	3	3	3	13	12	13	38	2	4	4	4	4	4	3	3	3	3	3	3	40	2	2	1	4
247	2	81	1	3	1	1	1	2	1	2	2	1	3	1	1	1	3	3	4	4	4	3	3	3	2	2	2	2	13	10	12	35	5	3	5	4	2	3	5	3	3	4	5	3	45	2	3	0	0
248	2	24	2	3	1	1	1	3	2	2	2	1	3	1	1	1	4	4	4	4	5	5	5	5	5	5	5	5	18	20	18	56	4	2	3	3	4	2	4	3	3	4	4	4	40	3	4	2	3
249	2	30	1	5	1	1	1	3	3	1	2	3	2	1	1	2	5	4	4	4	4	4	4	4	4	4	4	4	16	16	17	49	3	3	3	3	3	3	3	3	3	3	3	3	36	4	4	3	0
250	1	61	1	3	1	2	1	3	1	2	2	1	2	2	1	1	3	3	4	4	4	3	3	3	3	3	3	6	14	15	13	42	5	2	4	5	4	4	5	5	5	4	4	1	48	3	2	2	2
251	2	18	2	3	1	2	2	3	2	2	2	2	4	1	2	1	4	3	4	3	2	4	4	7	4	7	1	1	15	13	16	44	3	3	3	3	3	3	5	3	3	3	5	1	38	3	2	3	3
252	2	30	2	5	1	1	1	3	3	1	2	3	3	1	2	1	3	3	4	4	4	3	3	3	3	3	3	3	14	12	13	39	4	3	3	2	3	2	4	3	2	3	4	3	36	3	3	1	2
253	2	38	1	3	2	2	2	1	2	1	2	1	4	1	1	1	3	3	4	3	4	3	3	3	3	3	3	3	13	12	13	38	5	1	5	1	5	5	5	1	1	1	5	5	40	2	3	2	2
254	2	83	1	1	2	2	1	2	3	2	1	2	1	1	2	1	3	3	4	3	4	3	3	3	3	3	3	3	13	12	13	38	3	3	4	4	3	3	3	3	3	3	3	3	38	2	2	2	2
255	2	24	2	1	1	1	1	3	2	1	2	2	3	1	2	3	3	3	4	3	4	3	3	3	3	3	3	3	13	12	13	38	5	5	5	5	1	5	5	5	1	5	5	5	52	0	2	2	2
256	2	27	2	5	1	2	1	4	2	1	2	1	3	2	1	1	6	6	6	6	6	6	5	6	7	7	7	6	25	24	25	74	5	4	4	2	4	4	5	4	3	4	4	4	47	3	2	1	3
257	2	68	1	3	1	2	2	3	2	2	2	2	2	1	1	2	3	3	4	3	4	3	3	3	3	3	3	3	13	12	13	38	1	5	1	5	5	1	1	5	5	5	1	1	36	3	2	2	2
258	1	46	1	2	2	2	2	2	2	2	2	3	4	1	2	3	3	3	4	3	4	3	3	3	3	3	3	3	13	12	13	38	3	3	3	2	4	3	3	3	3	3	3	3	36	2	2	1	2
259	1	35	1	5	1	2	1	4	2	1	2	3	3	1	2	3	4	4	4	4	4	4	4	4	4	2	2	2	14	14	14	42	4	2	4	2	4	4	4	2	2	2	4	4	38	1	1	1	1
260	2	29	1	5	1	2	1	4	3	1	2	1	2	1	1	5	7	7	7	7	7	7	7	7	7	7	7	7	28	28	28	84	5	4	4	4	3	3	4	4	4	5	4	4	48	3	2	2	2
261	2	29	1	5	1	2	1	4	2	1	2	3	3	1	1	1	4	4	4	4	3	3	3	3	3	3	7	7	18	16	14	48	5	2	5	2	4	5	5	1	2	2	4	4	41	3	3	2	3
262	2	25	2	5	1	2	4	4	2	1	2	2	3	1	2	3	3	4	3	4	5	4	4	4	4	3	3	3	14	15	15	44	4	2	5	2	4	5	4	2	1	2	4	4	39	1	2	1	1
263	2	42	1	5	1	2	1	4	3	1	2	3	2	2	1	1	4	4	4	4	5	5	5	4	4	5	4	4	16	18	18	52	3	3	3	3	3	3	3	3	3	3	3	3	36	3	2	2	3
264	2	38	4	5	1	2	1	4	3	1	2	3	4	1	1	1	4	4	4	4	4	4	3	3	3	3	3	3	14	13	15	42	4	4	4	4	2	4	4	4	4	4	4	4	46	2	3	2	1
265	2	50	1	3	2	2	1	4	2	1	2	1	3	2	2	3	3	3	4	3	4	3	3	3	3	3	3	3	13	12	13	38	4	2	4	2	4	4	4	2	2	2	4	4	38	1	2	2	2
266	1	50	1	5	1	2	1	4	2	2	2	3	2	2	1	2	6	6	7	7	6	7	7	6	6	6	6	6	26	26	24	76	3	3	3	3	4	3	3	3	3	3	3	3	37	3	3	4	4
267	1	24	2	4	2	1	2	2	2	2	2	3	3	1	2	3	2	1	4	4	1	4	5	5	4	5	3	4	16	17	9	42	4	5	3	4	2	1	2	3	4	2	1	4	35	2	2	1	2
268	1	40	1	3	1	1	1	4	1	1	2	1	2	2	1	1	6	6	7	7	7	7	7	7	7	6	7	6	28	27	25	80	5	2	5	2	3	5	5	2	1	1	5	5	41	3	2	2	2
269	1	54	3	5	1	1	1	4	1	2	2	3	2	1	1	1	4	4	4	4	4	4	4	4	4	4	4	4	16	16	16	48	3	3	3	3	3	3	3	3	3	3	3	3	36	2	2	3	3
270	1	52	1	5	1	2	1	4	2	2	2	1	3	2	2	1	4	4	5	5	4	3	3	3	3	4	4	7	17	16	16	49	5	5	5	1	3	5	3	3	1	3	5	5	44	0	0	2	3
271	2	49	1	3	1	2	1	4	3	2	2	1	1	2	1	1	3	3	3	4	4	3	3	2	3	4	3	3	12	12	14	38	3	3	3	3	3	3	3	3	3	3	3	3	36	2	2	2	2
272	2	51	1	1	2	2	1	3	2	2	2	1	3	2	2	1	1	1	1	1	1	1	1	1	1	1	1	1	4	4	4	12	1	5	1	5	1	1	1	5	5	5	1	1	32	2	2	2	2
273	1	38	1	3	1	1	1	4	2	1	1	1	3	1	1	3	5	5	5	5	5	4	4	4	4	4	4	3	18	15	19	52	4	3	3	3	3	4	4	4	3	3	3	3	40	3	2	2	2
274	2	46	1	4	1	2	1	4	1	2	2	1	2	1	1	3	3	3	3	3	3	3	3	3	3	3	3	3	12	12	12	36	3	3	3	3	3	3	3	3	3	3	3	3	36	2	2	2	2
275	2	45	1	3	1	2	1	3	2	2	1	1	3	2	2	1	3	3	4	3	4	3	3	3	3	3	3	3	13	12	13	38	4	3	4	2	3	3	4	3	3	3	4	3	39	2	2	2	2
276	1	48	1	5	1	2	1	4	2	2	2	3	2	1	1	1	4	4	5	5	5	4	4	4	4	4	4	4	18	16	17	51	5	5	5	5	3	5	5	5	5	5	5	5	58	3	3	2	3
277	2	45	1	5	1	2	1	4	1	2	2	3	4	1	1	1	5	5	5	5	5	4	4	4	4	5	4	5	18	17	20	55	5	1	5	1	3	3	3	3	3	3	3	3	36	2	2	1	2
278	1	85	4	3	1	2	1	3	1	2	2	1	2	1	1	1	4	4	5	5	5	4	4	4	4	4	4	4	18	16	17	51	5	4	4	3	4	4	5	5	5	5	5	3	52	3	2	2	2
279	2	45	1	5	1	2	1	2	2	2	2	3	3	1	1	1	4	4	5	5	4	4	4	4	4	4	4	4	18	16	16	50	5	1	5	1	5	5	5	1	1	1	5	5	40	3	3	1	1
280	1	38	1	5	1	2	1	4	2	1	2	3	2	1	1	1	4	4	5	5	5	4	4	4	4	4	4	4	18	16	17	51	5	4	4	4	2	4	5	4	4	4	5	4	49	3	3	2	3
281	1	70	1	5	1	2	1	4	1	2	2	1	2	1	1	1	4	4	5	5	5	4	4	4	4	4	4	4	18	16	17	51	4	2	4	2	4	4	3	4	4	4	4	4	43	3	3	3	3
282	2	68	1	3	2	2	1	2	1	2	2	1	3	1	1	1	4	4	5	5	4	4	4	4	4	4	4	4	18	16	16	50	5	1	5	1	5	5	5	1	1	1	5	5	40	0	0	0	0
283	2	40	1	2	2	2	1	4	2	2	2	2	3	2	2	1	5	5	5	5	5	4	4	4	4	4	4	3	18	15	19	52	5	3	5	3	3	5	5	3	3	3	5	5	48	0	0	2	0
284	1	40	1	3	1	2	2	3	2	2	2	2	2	2	1	3	3	3	4	3	4	3	3	3	3	3	3	3	13	12	13	38	3	4	2	4	3	3	3	3	3	4	3	3	38	3	2	2	2
285	2	38	3	3	1	2	1	1	3	1	2	1	3	1	1	2	4	1	1	2	1	1	1	1	1	1	1	1	5	4	7	16	1	5	1	5	1	1	1	5	5	5	1	1	32	3	3	1	0
286	1	38	1	3	1	2	1	4	2	1	2	1	2	2	1	1	4	4	5	4	4	4	4	4	4	4	1	1	14	13	16	43	3	1	3	1	5	2	2	1	1	1	2	2	24	3	2	2	2
287	2	50	1	4	1	2	1	3	1	2	2	3	1	2	2	3	5	5	5	5	5	4	4	4	4	5	4	5	18	17	20	55	4	2	4	2	4	4	4	2	2	2	4	4	38	1	1	1	1
288	2	73	1	2	1	2	1	3	2	2	2	1	4	1	1	1	5	5	5	5	5	4	4	4	4	4	4	3	18	15	19	52	5	3	5	3	3	3	5	5	3	3	3	3	44	2	2	2	2
289	2	30	2	5	1	1	1	4	1	1	1	2	3	1	2	4	3	3	3	3	3	3	3	2	2	2	2	2	10	10	11	31	3	3	3	3	3	3	3	3	3	3	3	3	36	2	2	2	2
290	2	80	1	2	1	2	1	2	3	2	1	1	2	1	1	1	4	4	4	4	4	4	4	4	4	4	4	4	16	16	16	48	4	2	4	4	2	4	4	4	2	2	4	4	40	1	2	1	1
291	1	37	1	5	1	2	1	4	3	1	2	2	3	1	2	5	5	5	5	5	5	4	4	4	4	4	4	3	18	15	19	52	3	2	2	4	4	3	2	2	2	3	3	3	33	3	1	3	3
292	2	33	2	1	2	1	1	3	3	1	1	3	4	1	2	1	4	4	4	4	4	4	4	4	4	4	4	4	16	16	16	48	3	1	3	1	3	3	3	1	1	1	2	3	25	0	0	0	0
293	1	38	1	4	1	1	1	3	2	1	2	2	3	2	2	3	2	4	5	5	4	4	4	5	5	4	4	4	19	17	14	50	3	2	3	1	2	3	3	2	2	2	3	2	28	2	2	0	2
294	1	56	1	1	2	2	2	3	2	2	1	2	4	1	2	4	3	3	3	3	1	1	1	3	1	1	3	1	12	4	8	24	3	1	1	1	3	1	1	3	1	1	1	1	18	1	1	0	2
295	2	71	4	1	2	1	1	3	3	2	1	1	4	1	2	1	3	3	3	2	2	2	2	3	2	2	3	1	11	7	10	28	1	2	1	1	2	1	1	1	1	1	1	1	14	1	0	0	0
296	2	22	2	1	2	2	2	3	2	2	1	1	4	1	2	1	4	2	5	5	3	3	4	5	5	3	5	5	20	17	12	49	2	3	1	2	2	3	3	1	2	2	3	3	27	2	2	0	1
297	2	19	2	5	1	2	5	3	2	2	2	3	3	1	2	1	3	3	5	5	4	5	5	5	5	5	2	2	17	17	15	49	3	2	3	2	4	4	4	2	2	2	4	4	36	1	1	1	1
298	1	22	2	3	1	2	3	3	1	2	2	1	3	2	1	1	4	4	6	5	5	5	4	4	5	4	5	4	20	18	17	55	4	4	4	4	4	3	3	3	3	3	3	3	41	3	2	2	2
299	2	48	1	5	1	1	1	3	1	2	2	1	2	1	1	1	4	4	4	4	4	4	4	4	4	4	4	4	16	16	16	48	3	3	1	2	2	3	3	3	2	3	3	3	31	3	3	2	1
300	1	35	4	2	2	1	4	2	3	1	2	3	1	1	2	4	2	2	2	2	2	2	2	2	2	2	2	7	8	13	8	29	2	2	3	2	2	2	3	2	3	3	2	2	28	2	1	2	2
301	1	72	4	1	2	2	2	1	3	2	2	2	1	1	2	4	3	2	2	2	3	2	3	4	4	2	4	4	12	13	10	35	1	2	1	1	1	2	2	1	1	1	1	1	15	1	1	1	1
302	2	48	1	2	2	2	1	3	2	2	2	1	1	1	2	1	3	3	2	3	3	3	3	4	3	3	4	4	13	13	12	38	3	2	2	2	3	2	2	2	2	2	3	3	28	3	2	2	2
303	2	26	2	5	1	1	1	4	3	1	2	3	3	1	2	2	6	6	6	6	6	6	6	6	6	6	6	6	24	24	24	72	4	2	4	2	4	4	4	2	2	2	4	4	38	1	1	2	3
304	2	25	2	3	1	1	1	4	3	1	2	2	1	1	1	1	5	5	5	5	5	4	4	4	4	4	4	3	18	15	19	52	4	3	3	4	4	3	5	2	2	1	3	2	36	2	2	2	3
305	2	25	2	5	1	2	1	3	2	1	1	1	4	1	2	5	4	4	3	3	3	3	3	3	3	3	3	3	12	12	14	38	3	2	2	2	2	3	3	3	2	4	2	2	30	3	3	2	3
306	1	48	1	3	1	2	1	4	2	2	2	1	2	1	2	2	4	4	7	7	3	3	7	7	3	3	7	4	28	17	14	59	4	4	3	3	3	4	4	3	4	4	2	2	40	2	2	2	2
307	2	70	1	3	1	2	1	3	1	2	1	1	2	1	1	1	5	5	5	5	5	4	4	4	4	5	4	5	18	17	20	55	4	2	4	3	4	4	5	2	2	1	5	5	41	1	0	0	1
308	2	48	1	3	1	2	1	4	2	2	2	1	3	2	1	1	4	4	5	5	5	4	4	4	4	4	4	4	18	16	17	51	5	1	5	1	5	5	5	1	1	1	5	5	40	0	0	0	0
309	1	45	1	3	1	2	1	4	2	2	2	1	2	1	1	1	3	3	4	3	4	3	3	3	3	3	3	3	13	12	13	38	5	3	5	3	1	5	5	5	5	5	5	5	52	3	2	2	2
310	1	53	3	3	1	1	1	4	3	2	2	1	2	2	1	1	4	4	4	4	2	2	2	2	2	2	2	2	12	8	12	32	2	4	2	2	5	1	1	1	2	2	2	2	26	3	2	2	2
311	2	38	1	5	1	2	1	4	2	1	2	3	3	2	1	1	5	5	5	5	5	4	4	4	4	4	4	3	18	15	19	52	5	3	3	1	3	3	5	5	3	3	5	3	42	3	2	2	3
312	2	50	1	5	1	2	1	4	2	2	2	3	2	1	1	1	4	4	5	5	4	4	4	4	4	4	4	4	18	16	16	50	5	2	4	3	3	3	3	3	3	3	3	3	38	1	1	1	1
313	2	52	1	3	1	2	1	4	2	2	2	1	3	2	1	1	5	5	5	5	5	4	4	4	4	5	4	5	18	17	20	55	3	2	4	2	3	3	5	3	4	5	5	3	42	3	2	2	2
314	2	32	2	5	1	1	1	4	1	1	2	1	3	1	2	1	4	3	4	4	2	2	2	4	4	4	4	2	16	10	13	39	4	2	4	2	3	3	3	4	4	2	4	4	39	2	2	3	3
315	2	38	1	5	1	1	1	4	3	1	1	3	4	1	1	2	4	4	4	4	4	4	4	4	4	4	4	4	16	16	16	48	3	3	3	3	3	3	3	3	3	3	3	3	36	2	2	1	1
316	2	33	1	2	2	1	1	4	2	1	2	2	2	1	2	2	4	3	2	2	2	3	3	4	4	4	3	3	11	13	13	37	3	3	4	2	3	3	4	2	3	4	3	3	37	2	2	2	1
317	2	48	1	5	1	1	1	3	1	2	2	1	2	1	1	1	4	4	4	4	4	4	4	4	4	4	4	4	16	16	16	48	3	3	1	2	2	3	3	3	2	3	3	3	31	3	3	2	1
[truncated: 18 more columns]

## Sheet: Sheet2
性别
年龄（周岁）
婚姻状况
文化程度
居住地
居住情况
诊疗付费方式
家庭平均月收入
运动情况
目前职业状态
是否患有其他慢性病
皮肤病类型
皮损部位
皮损有无瘙痒
此次发病情况
病程（年）
领悟社会支持量表条目1
领悟社会支持量表条目2
领悟社会支持量表条目3
领悟社会支持量表条目4
领悟社会支持量表条目5
领悟社会支持量表条目6
领悟社会支持量表条目7
领悟社会支持量表条目8
领悟社会支持量表条目9
领悟社会支持量表条目10
领悟社会支持量表条目11
领悟社会支持量表条目12
家庭支持维度总分
朋友支持维度总分
其他支持维度
领悟社会支持量表总分
痛苦表露指数量表条目1
痛苦表露指数量表条目2
痛苦表露指数量表条目3
痛苦表露指数量表条目4
痛苦表露指数量表条目5
痛苦表露指数量表条目6
痛苦表露指数量表条目7
痛苦表露指数量表条目8
痛苦表露指数量表条目9
痛苦表露指数量表条目10
痛苦表露指数量表条目11
痛苦表露指数量表条目12
自我表露量表总分
心理社会适应条目3
心理社会适应条目5
心理社会适应条目18
心理社会适应条目22
心理社会适应条目25
心理社会适应条目34
心理社会适应条目37
心理社会适应条目41
心理社会适应条目43
心理社会适应条目45
心理社会适应条目47
心理社会适应条目51
心理社会适应条目53
心理社会适应条目56
心理社会适应条目59
心理社会适应条目60
心理社会适应条目61
心理社会适应条目62
情感维度总分
自我认知维度总分
社会维度总分
心理社会适应量表总分
